# Supplementary material for: SOMOphilic Alkynylation of Unreactive Alkenes Enabled by Iron-Catalyzed Hydrogen Atom Transfer
Source: Molecules. 2021 Dec 22;27(1):33. doi: 10.3390/molecules27010033 (PMC8746543; doi:10.3390/molecules27010033)
Supplement: Supplementary file 1 [file molecules-27-00033-s001.zip]

Archive with 1 entries (1 files):
- molecules-1515263-supplementary.pdf
